# Supplementary material for: Montreal Cognitive Assessment for Evaluating Cognitive Impairment in Subarachnoid Hemorrhage: A Systematic Review
Source: J Clin Med. 2022 Aug 10;11(16):4679. doi: 10.3390/jcm11164679 (PMC9409824; doi:10.3390/jcm11164679)
Supplement: Supplementary file 1 [file jcm-11-04679-s001.zip]

Archive with 3 entries (2 files):
- jcm-1827028-supplementary/
- jcm-1827028-supplementary/Supplementary Material S1. PRISMA DTA Checklist.pdf
- jcm-1827028-supplementary/Supplementary Material S2. List of excluded studies.pdf
